# Supplementary material for: Comparison of Antibiotic Use and the Frequency of Diseases Depending on the Size of Herd and the Type of Cattle Breeding
Source: Animals (Basel). 2024 Jun 27;14(13):1889. doi: 10.3390/ani14131889 (PMC11240473; doi:10.3390/ani14131889)
Supplement: Supplementary file 1 [file animals-14-01889-s001.zip]

Archive with 1 entries (1 files):
- animals-3015386-supplementary.pdf
